# Supplementary material for: Antibody levels versus vaccination status in the outcome of older adults with COVID-19
Source: JCI Insight. 2024 Oct 22;9(20):e183913. doi: 10.1172/jci.insight.183913 (PMC11529978; doi:10.1172/jci.insight.183913)
Supplement: Supporting data values [file jciinsight-9-183913-s086.xlsx]

## Sheet: Table 1a
Study cohort	patients <60a	patients >=60a	p-Value	60-70a	70-80a	80-90a	>90a	p-Value
N	367	785		178	245	259	103
age (years)	42.2 ± 14.4	78.3 ± 9.5	<0.0001	65.1 ± 2.8	75.3 ± 2.9	84.6 ± 2.9	92.9 ± 2.5	<0.0001
male sex (%)	52.9	53.4	0.87	57.3	57.6	51.4	41.7	0.031
vaccinated (%)	35.1	62.3	<0.0001	53.4	66.5	65.6	59.2	0.023
BMI (kg/m2)	27.7 ± 7.7	26.8 ± 8.8	0.042	28.5 ± 6.3	27.5 ± 6.2	25.7 ± 5.0	24.7 ± 4.1	<0.0001
obesity (%)	29.2	23.2	0.041	34.6	28.4	16.9	7.0	<0.0001
Comorbidities
DM (%)	9.0	30.8	<0.0001	30.2	34.0	32.8	28.6	0.73
hypertension (%)	18.8	65.4	<0.0001	50.0	64.1	72.2	77.7	<0.0001
CAD (%)	3.8	29.9	<0.0001	22.5	27.3	30.5	47.6	0.00011
heart failure (%)	0.8	10.2	<0.0001	2.8	6.9	15.1	18.4	<0.0001
COPD (%)	2.2	13.1	<0.0001	13.5	16.3	10.0	12.6	0.22
asthma (%)	4.1	1.7	0.013	2.2	2.0	1.2	1.0	0.73
renal disease (%)	6.3	31.0	<0.0001	17.5	25.1	38.5	49.5	<0.0001
stroke/TIA/CVD (%)	1.4	16.6	<0.0001	10.7	15.9	18.9	22.3	0.045
Outcome
mortality (%)	1.6	14.3	<0.0001	9.6	14.7	15.1	19.4	0.13
ICU (%)	15.5	13.8	0.42	18.5	19.2	10.4	1.0	<0.0001
intubation (%)	3.8	4.2	0.76	7.3	6.5	1.5	0.0	0.00085
oxygen req. (%)	37.3	57.4	<0.0001	59.0	53.5	59.3	59.2	0.52
laboratory analysis
CT value	22.6 ± 6.5	20.7 ± 6.5	<0.0001	22.2 ± 6.4	20.7 ± 6.5	20.2 ± 6.5	19.4 ± 6.3	0.00061
creatinine (mg/dl)	0.9 (0.7-1.1)	1.1 (0.9-1.4)	<0.0001	1.0 (0.8-1.3)	1.1(0.9-1.4)	1.2(0.9-1.5)	1.2(1.0-1.7)	0.00095
NT-proBNP (pg/ml)	69 (34-203)	641(230-1964)	<0.0001	244 (106-668)	467 (200-1576)	1040 (384-2686)	1950 (854-13584)	<0.0001

## Sheet: Table 1b
Older adults	>=60a, non- vaccinated	>=60a, vaccinated	p-Value	>=60a, non-Omicron	>=60a, Omicron	p-Value	>=60a, Omicron, non-vacc.	>=60a, Omicron, vaccinated	p-Value
N	296	489		394	391		89	302
age (years)	77.5 ±10.5	78.9 ±8.9	0.058	77.5 ±9.7	79.2 ±9.3	0.019	80.5 ± 10.5	78.8 ±8.9	0.11
male sex (%)	49.3	55.8	0.077	48.2	58.6	0.0037	53.9	59.9	0.31
BMI (kg/m2)	26.9 ±6.0	26.8 ±5.7	0.91	27.1 ± 6.0	26.5 ±5.6	0.20	26.3 ±5.2	26.5 ±5.7	0.76
obesity (%)	23.0	23.4	0.91	23.6	22.8	0.80	20.3	23.5	0.57
Comorbidities
DM (%)	26.7	33.3	0.051	29.7	32.0	0.49	22.5	34.8	0.029
hypertension (%)	62.2	67.3	0.14	63.2	67.5	0.20	64.0	68.5	0.43
CAD (%)	23.3	33.9	0.0016	28.9	30.9	0.54	25.8	32.5	0.24
heart failure (%)	7.8	11.7	0.081	11.2	9.2	0.36	7.9	9.6	0.62
COPD (%)	8.1	16.2	0.0012	13.5	12.8	0.78	6.7	14.6	0.052
asthma (%)	1.4	1.8	0.60	2.0	1.3	0.41	1.1	1.3	0.88
renal disease (%)	22.1	36.4	<0.0001	27.9	34.0	0.067	31.8	34.7	0.62
stroke/TIA/CVD (%)	13.9	18.2	0.11	12.2	21.0	0.00093	21.3	20.9	0.92
Outcome
mortality (%)	23.3	8.8	<0.0001	21.0	7.4	<0.0001	13.5	5.6	0.013
ICU (%)	22.0	8.8	<0.0001	19.0	8.4	<0.0001	12.4	7.3	0.13
intubation (%)	8.4	1.6	<0.0001	7.6	0.8	<0.0001	2.2	0.3	0.069
oxygen req. (%)	68.9	50.4	<0.0001	74.1	40.5	<0.0001	44.9	39.2	0.33
laboratory analysis
CT value	20.9 ± 6.2	20.6 ± 6.7	0.27	20.8 ± 6.5	20.6 ± 6.5	0.49	21.7 ± 6.3	20.3 ± 6.5	0.025
creatinine (mg/dl)	1.1 (0.9-1.3)	1.2(0.9-1.5)	0.0034	1.1(0.9-1.4)	1.1 (0.9-1.5)	0.19	1.1 (0.9-1.5)	1.1 (0.9-1.5)	0.97
NT-proBNP (pg/ml)	482(201-1357)	776 (254-8579)	0.0013	513(209-1763)	781 (244-2361)	0.037	734(309-8654)	781(212-2374)	0.60

## Sheet: Table 1c
Older vs. younger adults	<60a, non- vaccinated	?60a, non-vaccinated	p-Value	<60a, vaccinated	?60a, vaccinated	p-Value	<60a, Omicron	?60a, Omicron	p-Value
N	238	296		129	489		170	391
age (years)	41.7 ±15.2	77.5 ±10.5	<0.0001	43.0 ±12.9	78.9 ±8.9	<0.0001	38.5 ±16.3	79.2 ±9.3	<0.0001
male sex (%)	49.2	49.3	0.97	59.7	55.8	0.43	55.3	58.6	0.47
BMI (kg/m2)	28.0 ±8.4	26.9 ±6.0	0.050	27.2 ±6.3	26.8 ±5.7	0.66	25.1 ±6.9	26.5 ±5.6	0.028
obesity (%)	32.2	23.0	0.027	23.7	23.4	0.95	15.8	22.8	0.079
Comorbidities
DM (%)	10.1	26.7	<0.0001	7.0	33.3	<0.0001	6.5	32.0	<0.0001
hypertension (%)	16.0	62.2	<0.0001	24.0	67.3	<0.0001	18.8	67.5	<0.0001
CAD (%)	2.9	23.3	<0.0001	5.4	33.9	<0.0001	4.1	30.9	<0.0001
heart failure (%)	0.8	7.8	0.00016	0.8	11.7	0.00016	1.2	9.2	0.00050
COPD (%)	1.3	8.1	0.00033	3.9	16.2	0.00029	3.5	12.8	0.00077
asthma (%)	4.6	1.4	0.023	3.1	1.8	0.38	1.8	1.3	0.66
renal disease (%)	3.4	22.1	<0.0001	11.8	36.4	<0.0001	8.3	34.0	<0.0001
stroke/TIA/CVD (%)	0.8	13.9	<0.0001	2.3	18.2	<0.0001	2.9	21.0	<0.0001
Outcome
mortality (%)	1.7	23.3	<0.0001	1.6	8.8	0.0049	1.2	7.4	0.0029
ICU (%)	18.1	22.0	0.27	10.9	8.8	0.47	7.1	8.4	0.58
intubation (%)	5.0	8.4	0.12	1.6	1.6	0.95	0.6	0.8	0.82
oxygen req. (%)	46.6	68.9	<0.0001	20.2	50.4	<0.0001	13.5	40.5	<0.0001
laboratory analysis
CT value	23.0 ±6.5	20.9 ± 6.2	<0.0001	21.9 ± 6.5	20.6 ± 6.7	0.030	21.9 ±6.5	20.6 ±6.5	0.022
creatinine (mg/dl)	0.9(0.7-1.1)	1.1(0.9-1.3)	<0.0001	0.9(0.7-1.1)	1.2(0.9-1.5)	<0.0001	0.8(0.7-1.1)	1.1(0.9-1.5)	<0.0001
NT-proBNP (pg/ml)	72(33-195)	482(201-1357)	<0.0001	66(34-230)	776(254-2486)	<0.0001	74(34-180)	781(244-2361)	<0.0001

## Sheet: Fig 2a
>= 60a	>1200BAU/ml	<1200BAU/ml
in-hospital mortality	5.4	20.2
intensive care admission	7.3	17.8
endotracheal intubation	0.6	6.5
oxygen administration	43.3	67.1

## Sheet: Fig 2b
< 60a	>1200BAU/ml	<1200BAU/ml
in-hospital mortality	1.2	2.8
intensive care admission	8.5	18.5
endotracheal intubation	1.9	4.6
oxygen administration	13.2	47.3

## Sheet: Fig 2c
>= 60a	vaccinated	non-vaccinated
in-hospital mortality	8.8	23.3
intensive care admission	8.8	22
endotracheal intubation	1.6	8.4
oxygen administration	50.4	68.9

## Sheet: Fig 2d
< 60a	vaccinated	non-vaccinated
in-hospital mortality	1.6	1.7
intensive care admission	10.9	18.1
endotracheal intubation	1.6	5
oxygen administration	20.2	46.6

## Sheet: Fig 2e
>= 60a vaccinated	>1200BAU/ml	<1200BAU/ml
in-hospital mortality	5.4	14.5
intensive care admission	7	11.2
endotracheal intubation	0.7	3.2
oxygen administration	43.1	62

## Sheet: Fig 2f
>= 60a Omicron	>1200BAU/ml	<1200BAU/ml
in-hospital mortality	3.1	13.8
intensive care admission	6.6	10.7
endotracheal intubation	0	1.9
oxygen administration	31.6	53.5

## Sheet: Fig 3a
>=60a, by antibody level
patient mortality by group
Time (days)	spike antibodies >1200BAU/ml	spike antibodies <1200BAU/ml
14		1
77	0
7		1
90		0
90		0
90		0
90		0
90		0
23	0
90		0
15	0
90		0
18
90		0
90	0
90		0
90		0
90		0
19		1
36		1
90		0
90		0
14		1
90		0
90		0
90	0
90		0
14		1
90		0
90		0
90		0
90		0
90		0
19	0
90		0
12		1
90	0
90	0
90	0
90		0
90	0
90		0
14	0
12		0
90		0
90	0
90		0
90		0
14		1
90	0
4		1
90		0
90		0
27		0
7		1
90	0
8	1
45	0
5		1
49	0
90	0
90	0
90		0
90		0
90		0
9		1
90	0
8		0
90		0
90		0
90		0
90		0
90		0
10		1
90		0
12		1
18		0
90		0
90		0
90		0
90		0
8		1
90	0
90		0
90		0
90	0
90		0
90		0
90	0
90	0
12	1
90		0
90	0
90		0
90		0
6		1
90		0
3		1
11		1
90		0
90	0
19		1
12		1
90	0
90	0
90	0
90		0
90	0
17		1
30		0
90	0
90		0
90		0
12		0
90		0
24		0
90		0
1		0
90		0
90		0
90		0
90		0
90		0
90		0
90		0
77	0
90	0
90	0
69		0
90	0
14		1
90	0
90		0
34	0
90		0
7		1
90		0
14		0
90	0
90	0
27	0
6		1
1	1
90		0
90	0
12		1
10		1
90		0
90	0
90		0
16		1
90		0
36		0
90		0
11		1
90		0
90		0
90	0
90		0
90		0
13		1
90		0
17		0
90	0
90		0
90		0
90		0
90		0
36		0
6		1
90	0
90		0
90		0
90	0
90		0
51		0
10		1
90		0
90		0
7	1
90		0
18		1
90		0
90	0
90		0
90	0
90		0
90		0
90		0
90		0
24		0
90	0
7		1
90		0
18		1
54		0
90		0
90	0
90		0
90		0
12	1
13		0
17		0
90		0
45		0
90		0
90		0
90		0
90		0
6	0
9		1
6		1
90		0
90	0
90		0
24		0
90		0
90		0
90		0
90		0
5		1
90	0
86		0
18		1
90		0
30		0
90		0
90		0
4		1
90	0
40		0
90		0
90		0
90		0
90		0
48	0
9	1
90		0
5		0
18		0
90	0
90	0
90		0
90		0
90		0
90		0
90		0
15		1
90		0
26		1
17		0
90		0
90		0
90		0
30		0
90		0
90		0
90		0
90	0
90		0
90		0
90	0
90		0
90	0
8		1
8		1
28	1
90		0
90		0
90		0
90		0
90		0
90		0
17		0
7		1
90		0
90		0
90		0
90		0
38		1
18		0
90		0
14		1
90	0
17		1
90		0
8		0
90		0
90		0
12		1
90	0
90		0
90		0
90		0
33		0
3		1
90		0
5		1
90		0
90		0
90		0
16		1
90		0
90		0
90		0
8		1
73		1
90		0
90		0
90		0
90		0
90		0
90		0
90		0
7	1
7		1
32		1
34		0
50	0
13		0
12		1
90		0
7		1
90		0
90		0
90		0
12		1
90	0
90		0
3		1
90	0
90	0
90		0
90		0
90	0
90		0
90		0
90	0
90		0
3		1
90		0
46		0
30		1
90		0
90		0
90		0
90	0
23	1
45		0
8		1
4		1
8		1
90	0
90		0
43		1
90		0
90	0
90		0
90		0
90		0
26		1
90	0
31		1
90		0
90		0
5	1
90	0
12		0
90		0
90		0
90		0
90		0
90		0
32		0
90		0
7		1
90		0
90		0
30		0
90	0
90		0
16		1
90		0
90		0
90		0
2		1
18		1
90	0
90		0
90	0
90		0
90		0
33	0
90		0
90		0
90	0
90	0
90	0
90		0
29		1
90		0
90		0
8	0
90	0
52		0
90	0
15	0
90	0
90	0
34	0
10	0
14		0
90		0
27	0
90		0
18		1
63	0
90		0
16		1
90		0
90		0
17		1
90		0
90		0
14		0
90	0
90	0
90		0
90	0
90	0
90	0
88	0
36		0
90		0
83		0
10		1
18		1
90	0
33		0
90	0
90	0
90	0
90	0
90	0
90	0
90	0
90		0
90		0
90	0
90		0
90	0
90		0
90		0
90		0
90		0
90	0
5		0
15		0
90		0
90	0
90	0
90	0
90	0
5		0
90	0
90	0
90		0
90		0
90	0
13		0
90	0
90	0
90	0
90		0
90		0
5		1
90	0
90	0
3		0
90		0
90		0
90	0
90	0
6		0
50		0
53	0
90		0
90	0
10	0
90		0
74	1
90	0
90		0
6	0
90		0
90	0
90		0
38	0
90		0
90		0
14		1
90	0
90		0
90	0
90		0
36		0
90	0
90		0
7	0
90	0
90	0
38		1
90		0
90		0
4		0
90	0
90	0
90	0
90		0
19	1
90	0
90	0
90	0
90		0
8	0
5		1
90		0
90		0
90		0
7		0
3		1
25	0
90	0
90	0
90		0
90		0
90	0
90	0
90	0
90	0
90	0
90	0
90	0
3	0
90	0
3	0
3	0
63	0
90	0
34		1
90	0
90	0
12	0
90	0
90
90
90		0
90	0
90		0
90		0
7		1
6		1
90	0
90	0
90	0
28	0
90		0
4	0
90		0
90	0
90	0
90		0
90		0
21	0
42		0
90	0
14		1
90		0
26		1
90	0
5		1
90	0
90		0
90	0
90	0
90		0
90		0
90	0
7	0
90	0
90	0
90	0
11	0
90		0
19		1
90	0
90		0
90		0
90	0
90		0
48		1
63		0
22	0
90	0
71		0
90	0
90	0
47	0
90	0
90	0
90		0
90	0
90	0
90		0
90		0
90	0
90	0
63		0
90		0
90	0
11	1
90	0
90	0
8	0
22	0
37		0
90	0
18		1
90	0
90	0
90		0
90	0
90	0
7		1
90		0
90	0
90
90	0
90		0
90		0
90		0
90		0
90	0
90	0
90		0
2	0
90	0
90		0
8	0
90		0
90		0
90	0
90		0
90	0
90	0
90		0
2	1
90		0
90		0
2	0
90	0
4		1
90	0
44	0
90	0
15
90	0
90	0
12		0
90	0
90	0
90		0
90	0
90		0
90		0
90	0
90		0
90	0
158		0
90	0
21		0
90	0
90		0
90	0
90	0
90		0
90	0
90	0
4		0
7	0
90	0
90	0
90	0
90	0
54		0
90	0
6	0
90		0
90	0
90	0
38	0
90		0
90		0
21	0
90	0
90	0
90	0
90	0
1	1
90	0
90		0
90	0
90	0
90	0
90	0
90	0
90	0
90	0
77	0
90	0
90	0
90	0
90		0
90		0
90	0
90	0
47
90
90		0
90	0
90	0
90	0
3	1
37		0
90	0
90	0
90		0
42	0
90		0
90	0
90	0
26		0
56	0
90		0
90	0
90	0
90	0
90		0
7	1
90	0
90	0
90	0
90	0
90		0
4	0
90	0
90	0
90	0
78	0
53	0
90		0
90	0
90	0
90		0
90	0
47		1
90		0
90		0
10	0
20	0
90		0
90		0
90		0
90	0
90	0
90	0
90		0
90		0
5		0
90	0
90	0
90	0
90	0
90	0
90	0

[truncated: 11 more sheets: Fig 3b, Fig 3c, Fig 3d, Fig 4a, Fig 4b, Fig 4c, Fig 4d, Sfig 1a, Sfig 1b, Sfig 1c, Sfig 1d]
